# Supplementary material for: Temperature-Responsive Microrobot for High-Temperature Sensing in Constrained Environments
Source: Research (Wash D C). 2025 Jul 4;8:0760. doi: 10.34133/research.0760 (PMC12231237; doi:10.34133/research.0760)
Supplement: Supplementary 1 — Figs. S1 to S11 Table S1 Movies S1 to S6 [file research.0760.f1.zip]

Archive with 4 entries (4 files):
- Movie S4.mp4
- Movie S5.mp4
- Movie S6.mp4
- Supporting Materials_Revised_Clean.pdf
